# Supplementary material for: The Functional Role and Regulatory Mechanism of Bromodomain-Containing Protein 9 in Human Uterine Leiomyosarcoma
Source: Cells. 2022 Jul 10;11(14):2160. doi: 10.3390/cells11142160 (PMC9323884; doi:10.3390/cells11142160)
Supplement: Supplementary file 1 [file cells-11-02160-s001.zip]

Archive with 1 entries (1 files):
- cells-1783020-supplementary.pdf
